# Supplementary material for: ﻿The Oriental millipede genus Nepalella Shear, 1979, with the description of a new species from Thailand and an updated key (Diplopoda, Chordeumatida, Megalotylidae)
Source: Zookeys. 2022 Feb 1;1084:183–99. doi: 10.3897/zookeys.1084.78744 (PMC8825426; doi:10.3897/zookeys.1084.78744)
Supplement: XML Treatment for Nepalella [file zookeys.1084.78744-treatment1.xml]

<!DOCTYPE tp:taxon-treatment
  PUBLIC "-//TaxonX//DTD Taxonomic Treatment Publishing DTD v0 20100105//EN" "tax-treatment-NSO.dtd">
<tp:taxon-treatment xmlns:tp="http://www.plazi.org/taxpub"><tp:treatment-meta><kwd-group><label>Taxon classification</label><kwd>
                <named-content content-type="kingdom">Animalia</named-content>
              </kwd><kwd>
                <named-content content-type="order">Chordeumatida</named-content>
              </kwd><kwd>
                <named-content content-type="family">Megalotylidae</named-content>
              </kwd></kwd-group><mixed-citation publication-type="journal"><person-group><name><surname>Likhitrakarn</surname><given-names>Natdanai</given-names></name><name><surname>Golovatch</surname><given-names>Sergei I.</given-names></name><name><surname>Panha</surname><given-names>Somsak</given-names></name></person-group><article-title>﻿The Oriental millipede genus <italic><tp:taxon-name><tp:taxon-name-part taxon-name-part-type="genus" reg="Nepalella">Nepalella</tp:taxon-name-part></tp:taxon-name></italic> Shear, 1979, with the description of a new species from Thailand and an updated key (<tp:taxon-name><tp:taxon-name-part taxon-name-part-type="class">Diplopoda</tp:taxon-name-part></tp:taxon-name>, <tp:taxon-name><tp:taxon-name-part taxon-name-part-type="order">Chordeumatida</tp:taxon-name-part></tp:taxon-name>, <tp:taxon-name><tp:taxon-name-part taxon-name-part-type="family">Megalotylidae</tp:taxon-name-part></tp:taxon-name>)</article-title><source>Zookeys</source><day>01</day><month>02</month><year>2022</year><volume>1084</volume><fpage>183</fpage><lpage>199</lpage><pub-id pub-id-type="doi">10.3897/zookeys.1084.78744</pub-id></mixed-citation></tp:treatment-meta><tp:nomenclature><label>﻿Genus</label><tp:taxon-name>
              <object-id xmlns:xlink="http://www.w3.org/1999/xlink" content-type="arpha" xlink:type="simple">F6C451BF-0C8C-50FF-B65B-8C2E5463D1B5</object-id>
              <tp:taxon-name-part taxon-name-part-type="genus" reg="Nepalella">Nepalella</tp:taxon-name-part>
            </tp:taxon-name><tp:taxon-authority>Shear, 1979</tp:taxon-authority><tp:nomenclature-citation-list><tp:nomenclature-citation><tp:taxon-name>
                  <tp:taxon-name-part taxon-name-part-type="genus" reg="Nepalella">Nepalella</tp:taxon-name-part>
                </tp:taxon-name><comment>Shear, 1979: 126, D, K.</comment></tp:nomenclature-citation><tp:nomenclature-citation><tp:taxon-name>
                  <tp:taxon-name-part taxon-name-part-type="genus" reg="Nepalella">Nepalella</tp:taxon-name-part>
                </tp:taxon-name><comment>– <xref ref-type="bibr" rid="B4">Golovatch 1983</xref>: 126, D; <xref ref-type="bibr" rid="B21">Shear 1987</xref>: 237, D; 1999: 2, D; 2002: 65, D; <xref ref-type="bibr" rid="B19">Mauriès 1988</xref>: 26, D; <xref ref-type="bibr" rid="B8">Golovatch et al. 2006a</xref>: 83, M, K; 2006b: 84, M; <xref ref-type="bibr" rid="B18">Liu et al. 2017b</xref>: 455, M, K; <xref ref-type="bibr" rid="B7">Golovatch and Liu 2020</xref>, L, M.</comment></tp:nomenclature-citation></tp:nomenclature-citation-list></tp:nomenclature><tp:treatment-sec sec-type="diagnosis" id="SECID0EU4AE"><title>Diagnosis.</title><p>The millipede genus <italic><tp:taxon-name><tp:taxon-name-part taxon-name-part-type="genus" reg="Nepalella">Nepalella</tp:taxon-name-part></tp:taxon-name></italic> Shear, 1979 as a member of the family <tp:taxon-name><tp:taxon-name-part taxon-name-part-type="family">Megalotylidae</tp:taxon-name-part></tp:taxon-name> is mainly distinguished from <italic><tp:taxon-name><tp:taxon-name-part taxon-name-part-type="genus" reg="Megalotyla">Megalotyla</tp:taxon-name-part></tp:taxon-name></italic>, the only other component genus of the family, by the anterior gonopods still showing weakly developed coxites placed on a relatively small, central sternum (versus coxites completely absent from a larger sternal plate in <italic><tp:taxon-name><tp:taxon-name-part taxon-name-part-type="genus" reg="Megalotyla">Megalotyla</tp:taxon-name-part></tp:taxon-name></italic>) (<xref ref-type="bibr" rid="B3">Enghoff et al. 2015</xref>).</p></tp:treatment-sec><tp:treatment-sec sec-type="description" id="SECID0EY5AE"><title>Brief description.</title><p>Body medium- to large-sized (ca 10–42 mm long, ca 0.64–3.2 mm wide), with 28 or 30 segments. Mentum not divided. Paraterga either distinct keels or small bulges, or missing. ♂ legs 3–7 often distinctly and increasingly crassate, some with femoral knobs. ♂ legs 10 with coxal glands, but ♂ legs 11 either with or without coxal glands. Female genitalia often species-characteristic.</p><p>Anterior gonopods strongly reduced, consisting of only a small sternal (coxosternal?) plate with a median lamellate process and two lateral spikes (coxites). Posterior gonopods with large and bipartite coxites, divisions being clearly visible when seen in anterior view, either branching or simple; lateral division often in the form of a broad, flat plate turned with its axis parallel to body midline. Posteriorly, at least one branch covered with fine cuticular fimbriae present, entire posterior surface of coxite may appear densely hairy. Telopodites may be quite small, typically reduced to a prefemur and a femur, the latter turned sharply dorsad.</p></tp:treatment-sec><tp:treatment-sec sec-type="type species" id="SECID0E55AE"><title>Type species.</title><p><italic><tp:taxon-name><tp:taxon-name-part taxon-name-part-type="genus" reg="Nepalella">Nepalella</tp:taxon-name-part><tp:taxon-name-part taxon-name-part-type="species" reg="khumbua">khumbua</tp:taxon-name-part></tp:taxon-name></italic> Shear, 1979, by original designation.</p></tp:treatment-sec><tp:treatment-sec sec-type="Other species included" id="SECID0EP6AE"><title>Other species included.</title><p><italic><tp:taxon-name><tp:taxon-name-part taxon-name-part-type="genus" reg="Nepalella">Nepalella</tp:taxon-name-part><tp:taxon-name-part taxon-name-part-type="species" reg="birmanica">birmanica</tp:taxon-name-part></tp:taxon-name></italic> Mauriès, 1988, <italic><tp:taxon-name><tp:taxon-name-part taxon-name-part-type="genus" reg="Nepalella">N.</tp:taxon-name-part><tp:taxon-name-part taxon-name-part-type="species" reg="caeca">caeca</tp:taxon-name-part></tp:taxon-name></italic> Shear, 1999, <italic><tp:taxon-name><tp:taxon-name-part taxon-name-part-type="genus" reg="Nepalella">N.</tp:taxon-name-part><tp:taxon-name-part taxon-name-part-type="species" reg="deharvengi">deharvengi</tp:taxon-name-part></tp:taxon-name></italic> Mauriès, 1988, <italic><tp:taxon-name><tp:taxon-name-part taxon-name-part-type="genus" reg="Nepalella">N.</tp:taxon-name-part><tp:taxon-name-part taxon-name-part-type="species" reg="gairiensis">gairiensis</tp:taxon-name-part></tp:taxon-name></italic> Mauriès, 1988, <italic><tp:taxon-name><tp:taxon-name-part taxon-name-part-type="genus" reg="Nepalella">N.</tp:taxon-name-part><tp:taxon-name-part taxon-name-part-type="species" reg="grandis">grandis</tp:taxon-name-part></tp:taxon-name></italic> Golovatch, Geoffroy &amp; Mauriès, 2006, <italic><tp:taxon-name><tp:taxon-name-part taxon-name-part-type="genus" reg="Nepalella">N.</tp:taxon-name-part><tp:taxon-name-part taxon-name-part-type="species" reg="grandoides">grandoides</tp:taxon-name-part></tp:taxon-name></italic> Golovatch, Geoffroy &amp; Mauriès, 2006, <italic><tp:taxon-name><tp:taxon-name-part taxon-name-part-type="genus" reg="Nepalella">N.</tp:taxon-name-part><tp:taxon-name-part taxon-name-part-type="species" reg="griswoldi">griswoldi</tp:taxon-name-part></tp:taxon-name></italic> Shear, 2002, <italic><tp:taxon-name><tp:taxon-name-part taxon-name-part-type="genus" reg="Nepalella">N.</tp:taxon-name-part><tp:taxon-name-part taxon-name-part-type="species" reg="gunsa">gunsa</tp:taxon-name-part></tp:taxon-name></italic> Shear, 1987, <italic><tp:taxon-name><tp:taxon-name-part taxon-name-part-type="genus" reg="Nepalella">N.</tp:taxon-name-part><tp:taxon-name-part taxon-name-part-type="species" reg="inthanonae">inthanonae</tp:taxon-name-part></tp:taxon-name></italic> Mauriès, 1988, <italic><tp:taxon-name><tp:taxon-name-part taxon-name-part-type="genus" reg="Nepalella">N.</tp:taxon-name-part><tp:taxon-name-part taxon-name-part-type="species" reg="jaljalae">jaljalae</tp:taxon-name-part></tp:taxon-name></italic> Mauriès, 1988, <italic><tp:taxon-name><tp:taxon-name-part taxon-name-part-type="genus" reg="Nepalella">N.</tp:taxon-name-part><tp:taxon-name-part taxon-name-part-type="species" reg="jinfoshan">jinfoshan</tp:taxon-name-part></tp:taxon-name></italic> Liu, in <xref ref-type="bibr" rid="B18">Liu et al. 2017b</xref>, <italic><tp:taxon-name><tp:taxon-name-part taxon-name-part-type="genus" reg="Nepalella">N.</tp:taxon-name-part><tp:taxon-name-part taxon-name-part-type="species" reg="kavanaughi">kavanaughi</tp:taxon-name-part></tp:taxon-name></italic> Shear, 2002, <italic><tp:taxon-name><tp:taxon-name-part taxon-name-part-type="genus" reg="Nepalella">N.</tp:taxon-name-part><tp:taxon-name-part taxon-name-part-type="species" reg="lobata">lobata</tp:taxon-name-part></tp:taxon-name></italic> Liu in <xref ref-type="bibr" rid="B18">Liu et al. 2017b</xref>, <italic><tp:taxon-name><tp:taxon-name-part taxon-name-part-type="genus" reg="Nepalella">N.</tp:taxon-name-part><tp:taxon-name-part taxon-name-part-type="species" reg="magna">magna</tp:taxon-name-part></tp:taxon-name></italic> Shear, 2002, <italic><tp:taxon-name><tp:taxon-name-part taxon-name-part-type="genus" reg="Nepalella">N.</tp:taxon-name-part><tp:taxon-name-part taxon-name-part-type="species" reg="marmorata">marmorata</tp:taxon-name-part></tp:taxon-name></italic> Golovatch, Geoffroy &amp; Mauriès, 2006, <italic><tp:taxon-name><tp:taxon-name-part taxon-name-part-type="genus" reg="Nepalella">N.</tp:taxon-name-part><tp:taxon-name-part taxon-name-part-type="species" reg="pallida">pallida</tp:taxon-name-part></tp:taxon-name></italic> Mauriès, 1988, <italic><tp:taxon-name><tp:taxon-name-part taxon-name-part-type="genus" reg="Nepalella">N.</tp:taxon-name-part><tp:taxon-name-part taxon-name-part-type="species" reg="phulcokia">phulcokia</tp:taxon-name-part></tp:taxon-name></italic> Mauriès, 1988, <italic><tp:taxon-name><tp:taxon-name-part taxon-name-part-type="genus" reg="Nepalella">N.</tp:taxon-name-part><tp:taxon-name-part taxon-name-part-type="species" reg="pianma">pianma</tp:taxon-name-part></tp:taxon-name></italic> Shear, 2002, <italic><tp:taxon-name><tp:taxon-name-part taxon-name-part-type="genus" reg="Nepalella">N.</tp:taxon-name-part><tp:taxon-name-part taxon-name-part-type="species" reg="ringmoensis">ringmoensis</tp:taxon-name-part></tp:taxon-name></italic> Mauriès, 1988, <italic><tp:taxon-name><tp:taxon-name-part taxon-name-part-type="genus" reg="Nepalella">N.</tp:taxon-name-part><tp:taxon-name-part taxon-name-part-type="species" reg="taiensis">taiensis</tp:taxon-name-part></tp:taxon-name></italic> Mauriès, 1988, <italic><tp:taxon-name><tp:taxon-name-part taxon-name-part-type="genus" reg="Nepalella">N.</tp:taxon-name-part><tp:taxon-name-part taxon-name-part-type="species" reg="taplejunga">taplejunga</tp:taxon-name-part></tp:taxon-name></italic> Shear, 1987, <italic><tp:taxon-name><tp:taxon-name-part taxon-name-part-type="genus" reg="Nepalella">N.</tp:taxon-name-part><tp:taxon-name-part taxon-name-part-type="species" reg="thodunga">thodunga</tp:taxon-name-part></tp:taxon-name></italic> Shear, 1979, <italic><tp:taxon-name><tp:taxon-name-part taxon-name-part-type="genus" reg="Nepalella">N.</tp:taxon-name-part><tp:taxon-name-part taxon-name-part-type="species" reg="tragsindola">tragsindola</tp:taxon-name-part></tp:taxon-name></italic> Mauriès, 1988, <italic><tp:taxon-name><tp:taxon-name-part taxon-name-part-type="genus" reg="Nepalella">N.</tp:taxon-name-part><tp:taxon-name-part taxon-name-part-type="species" reg="troglodytes">troglodytes</tp:taxon-name-part></tp:taxon-name></italic> Liu, in <xref ref-type="bibr" rid="B18">Liu et al. 2017b</xref>, <italic><tp:taxon-name><tp:taxon-name-part taxon-name-part-type="genus" reg="Nepalella">N.</tp:taxon-name-part><tp:taxon-name-part taxon-name-part-type="species" reg="vietnamica">vietnamica</tp:taxon-name-part></tp:taxon-name></italic> Golovatch, 1983, <italic><tp:taxon-name><tp:taxon-name-part taxon-name-part-type="genus" reg="Nepalella">N.</tp:taxon-name-part><tp:taxon-name-part taxon-name-part-type="species" reg="wangi">wangi</tp:taxon-name-part></tp:taxon-name></italic> Liu, in <xref ref-type="bibr" rid="B18">Liu et al. 2017b</xref>, <italic><tp:taxon-name><tp:taxon-name-part taxon-name-part-type="genus" reg="Nepalella">N.</tp:taxon-name-part><tp:taxon-name-part taxon-name-part-type="species" reg="siamensis">siamensis</tp:taxon-name-part></tp:taxon-name></italic> sp. nov.</p></tp:treatment-sec><tp:treatment-sec sec-type="distribution" id="SECID0EPJAG"><title>Distribution.</title><p>Nepal, southern China, Myanmar, northern and southeastern Thailand, and northern Vietnam (Fig. <xref ref-type="fig" rid="F1">1</xref>).</p></tp:treatment-sec><tp:treatment-sec sec-type="A brief historical account" id="SECID0EZJAG"><title>A brief historical account.</title><p>The genus <italic><tp:taxon-name><tp:taxon-name-part taxon-name-part-type="genus" reg="Nepalella">Nepalella</tp:taxon-name-part></tp:taxon-name></italic> was first established by <xref ref-type="bibr" rid="B20">Shear (1979)</xref>, based on two new species from Nepal, including characters of the female vulvae (= cyphopods) added to both descriptions. <xref ref-type="bibr" rid="B4">Golovatch (1983)</xref> described a new species from northern Vietnam and, together with <italic><tp:taxon-name><tp:taxon-name-part taxon-name-part-type="genus" reg="Megalotyla">Megalotyla</tp:taxon-name-part></tp:taxon-name></italic>, assigned it to the family <tp:taxon-name><tp:taxon-name-part taxon-name-part-type="family">Megalotylidae</tp:taxon-name-part></tp:taxon-name>. <xref ref-type="bibr" rid="B21">Shear (1987)</xref> added further two new species from Nepal, this time using only male specimens for descriptions.</p><p><xref ref-type="bibr" rid="B19">Mauriès (1988)</xref> published ten new <italic><tp:taxon-name><tp:taxon-name-part taxon-name-part-type="genus" reg="Nepalella">Nepalella</tp:taxon-name-part></tp:taxon-name></italic> species from Nepal, Myanmar or Thailand, including descriptions of female genitalia that followed <xref ref-type="bibr" rid="B20">Shear’s (1979)</xref> pattern. Although the morphological differences in the vulvae were often found species-specific, <xref ref-type="bibr" rid="B19">Mauriès (1988)</xref> preferred not to describe new species based solely on female material.</p><p><xref ref-type="bibr" rid="B22">Shear (1999</xref>, <xref ref-type="bibr" rid="B23">2002</xref>) reviewed <italic><tp:taxon-name><tp:taxon-name-part taxon-name-part-type="genus" reg="Nepalella">Nepalella</tp:taxon-name-part></tp:taxon-name></italic> and described five new species from China, including <italic><tp:taxon-name><tp:taxon-name-part taxon-name-part-type="genus" reg="Nepalella">N.</tp:taxon-name-part><tp:taxon-name-part taxon-name-part-type="species" reg="magna">magna</tp:taxon-name-part></tp:taxon-name></italic>, the first to be named based on four female specimens alone. That species was particularly large in size, showed morphologically distinctive vulvae, and found coexisting in syntopy with both <italic><tp:taxon-name><tp:taxon-name-part taxon-name-part-type="genus" reg="Nepalella">N.</tp:taxon-name-part><tp:taxon-name-part taxon-name-part-type="species" reg="griswoldi">griswoldi</tp:taxon-name-part></tp:taxon-name></italic> and <italic><tp:taxon-name><tp:taxon-name-part taxon-name-part-type="genus" reg="Vieteuma">Vieteuma</tp:taxon-name-part><tp:taxon-name-part taxon-name-part-type="species" reg="longi">longi</tp:taxon-name-part></tp:taxon-name></italic> Shear, 2002, the latter taxon another chordeumatidan genus and family (<xref ref-type="bibr" rid="B23">Shear 2002</xref>).</p><p><xref ref-type="bibr" rid="B8">Golovatch et al. (2006a</xref>, <xref ref-type="bibr" rid="B9">b</xref>) described a further three <italic><tp:taxon-name><tp:taxon-name-part taxon-name-part-type="genus" reg="Nepalella">Nepalella</tp:taxon-name-part></tp:taxon-name></italic> from Chinese caves and provided a key to all species then known in the genus. More recently, <xref ref-type="bibr" rid="B18">Liu et al. (2017b)</xref> published four new species and two new records of <italic><tp:taxon-name><tp:taxon-name-part taxon-name-part-type="genus" reg="Nepalella">Nepalella</tp:taxon-name-part></tp:taxon-name></italic>, including a key to, and a distribution map for, all 12 species of <italic><tp:taxon-name><tp:taxon-name-part taxon-name-part-type="genus" reg="Nepalella">Nepalella</tp:taxon-name-part></tp:taxon-name></italic> from China. This latter study also pioneered barcoding in <italic><tp:taxon-name><tp:taxon-name-part taxon-name-part-type="genus" reg="Nepalella">Nepalella</tp:taxon-name-part></tp:taxon-name></italic>, providing the first molecular-based phylogeny of a chordeumatidan genus outside Europe.</p></tp:treatment-sec><tp:treatment-sec><!--Section generated to contain objects referenced in tp:taxon-treatment.--><fig id="F1" position="float" orientation="portrait"><object-id xmlns:xlink="http://www.w3.org/1999/xlink" content-type="doi" xlink:type="simple">10.3897/zookeys.1084.78744.figure1</object-id><object-id xmlns:xlink="http://www.w3.org/1999/xlink" content-type="arpha" xlink:type="simple">070DD95F-0C7A-5B4B-A3F4-E7EE8F7EBF6B</object-id><label>Figure 1.</label><caption><p>Distributions of <italic><tp:taxon-name><tp:taxon-name-part taxon-name-part-type="genus" reg="Nepalella">Nepalella</tp:taxon-name-part></tp:taxon-name></italic> species (28 species), arranged from northwest to southeast <bold>1</bold><italic><tp:taxon-name><tp:taxon-name-part taxon-name-part-type="genus" reg="Nepalella">N.</tp:taxon-name-part><tp:taxon-name-part taxon-name-part-type="species" reg="phulcokia">phulcokia</tp:taxon-name-part></tp:taxon-name></italic> Mauriès, 1988 <bold>2</bold><italic><tp:taxon-name><tp:taxon-name-part taxon-name-part-type="genus" reg="Nepalella">N.</tp:taxon-name-part><tp:taxon-name-part taxon-name-part-type="species" reg="gairiensis">gairiensis</tp:taxon-name-part></tp:taxon-name></italic> Mauriès, 1988 <bold>3</bold><italic><tp:taxon-name><tp:taxon-name-part taxon-name-part-type="genus" reg="Nepalella">N.</tp:taxon-name-part><tp:taxon-name-part taxon-name-part-type="species" reg="thodunga">thodunga</tp:taxon-name-part></tp:taxon-name></italic> Shear, 1979 <bold>4</bold><italic><tp:taxon-name><tp:taxon-name-part taxon-name-part-type="genus" reg="Nepalella">N.</tp:taxon-name-part><tp:taxon-name-part taxon-name-part-type="species" reg="deharvengi">deharvengi</tp:taxon-name-part></tp:taxon-name></italic> Mauriès, 1988 <bold>5</bold><italic><tp:taxon-name><tp:taxon-name-part taxon-name-part-type="genus" reg="Nepalella">N.</tp:taxon-name-part><tp:taxon-name-part taxon-name-part-type="species" reg="ringmoensis">ringmoensis</tp:taxon-name-part></tp:taxon-name></italic> Mauriès, 1988 <bold>6</bold><italic><tp:taxon-name><tp:taxon-name-part taxon-name-part-type="genus" reg="Nepalella">N.</tp:taxon-name-part><tp:taxon-name-part taxon-name-part-type="species" reg="tragsindola">tragsindola</tp:taxon-name-part></tp:taxon-name></italic> Mauriès, 1988 <bold>7</bold><italic><tp:taxon-name><tp:taxon-name-part taxon-name-part-type="genus" reg="Nepalella">N.</tp:taxon-name-part><tp:taxon-name-part taxon-name-part-type="species" reg="khumbua">khumbua</tp:taxon-name-part></tp:taxon-name></italic> Shear, 1979 <bold>8</bold><italic><tp:taxon-name><tp:taxon-name-part taxon-name-part-type="genus" reg="Nepalella">N.</tp:taxon-name-part><tp:taxon-name-part taxon-name-part-type="species" reg="jaljalae">jaljalae</tp:taxon-name-part></tp:taxon-name></italic> Mauriès, 1988 <bold>9</bold><italic><tp:taxon-name><tp:taxon-name-part taxon-name-part-type="genus" reg="Nepalella">N.</tp:taxon-name-part><tp:taxon-name-part taxon-name-part-type="species" reg="taplejunga">taplejunga</tp:taxon-name-part></tp:taxon-name></italic> Shear, 1987 <bold>10</bold><italic><tp:taxon-name><tp:taxon-name-part taxon-name-part-type="genus" reg="Nepalella">N.</tp:taxon-name-part><tp:taxon-name-part taxon-name-part-type="species" reg="gunsa">gunsa</tp:taxon-name-part></tp:taxon-name></italic> Shear, 1987 <bold>11</bold><italic><tp:taxon-name><tp:taxon-name-part taxon-name-part-type="genus" reg="Nepalella">N.</tp:taxon-name-part><tp:taxon-name-part taxon-name-part-type="species" reg="marmorata">marmorata</tp:taxon-name-part></tp:taxon-name></italic> Golovatch, Geoffroy &amp; Mauriès, 2006 <bold>12</bold><italic><tp:taxon-name><tp:taxon-name-part taxon-name-part-type="genus" reg="Nepalella">N.</tp:taxon-name-part><tp:taxon-name-part taxon-name-part-type="species" reg="grandoides">grandoides</tp:taxon-name-part></tp:taxon-name></italic> Golovatch, Geoffroy &amp; Mauriès, 2006 <bold>13</bold><italic><tp:taxon-name><tp:taxon-name-part taxon-name-part-type="genus" reg="Nepalella">N.</tp:taxon-name-part><tp:taxon-name-part taxon-name-part-type="species" reg="lobata">lobata</tp:taxon-name-part></tp:taxon-name></italic> Liu, in Liu et al. 2017 <bold>14</bold><italic><tp:taxon-name><tp:taxon-name-part taxon-name-part-type="genus" reg="Nepalella">N.</tp:taxon-name-part><tp:taxon-name-part taxon-name-part-type="species" reg="jinfoshan">jinfoshan</tp:taxon-name-part></tp:taxon-name></italic> Liu, in Liu et al. 2017 <bold>15</bold><italic><tp:taxon-name><tp:taxon-name-part taxon-name-part-type="genus" reg="Nepalella">N.</tp:taxon-name-part><tp:taxon-name-part taxon-name-part-type="species" reg="wangi">wangi</tp:taxon-name-part></tp:taxon-name></italic> Liu, in Liu et al. 2017 <bold>16</bold><italic><tp:taxon-name><tp:taxon-name-part taxon-name-part-type="genus" reg="Nepalella">N.</tp:taxon-name-part><tp:taxon-name-part taxon-name-part-type="species" reg="grandis">grandis</tp:taxon-name-part></tp:taxon-name></italic> Golovatch, Geoffroy &amp; Mauriès, 2006 <bold>17</bold><italic><tp:taxon-name><tp:taxon-name-part taxon-name-part-type="genus" reg="Nepalella">N.</tp:taxon-name-part><tp:taxon-name-part taxon-name-part-type="species" reg="troglodytes">troglodytes</tp:taxon-name-part></tp:taxon-name></italic> Liu, in Liu et al. 2017 <bold>18</bold><italic><tp:taxon-name><tp:taxon-name-part taxon-name-part-type="genus" reg="Nepalella">N.</tp:taxon-name-part><tp:taxon-name-part taxon-name-part-type="species" reg="caeca">caeca</tp:taxon-name-part></tp:taxon-name></italic> Shear, 1999 <bold>19</bold><italic><tp:taxon-name><tp:taxon-name-part taxon-name-part-type="genus" reg="Nepalella">N.</tp:taxon-name-part><tp:taxon-name-part taxon-name-part-type="species" reg="kavanaughi">kavanaughi</tp:taxon-name-part></tp:taxon-name></italic> Shear, 2002 <bold>20</bold><italic><tp:taxon-name><tp:taxon-name-part taxon-name-part-type="genus" reg="Nepalella">N.</tp:taxon-name-part><tp:taxon-name-part taxon-name-part-type="species" reg="pianma">pianma</tp:taxon-name-part></tp:taxon-name></italic> Shear, 2002 <bold>21</bold><italic><tp:taxon-name><tp:taxon-name-part taxon-name-part-type="genus" reg="Nepalella">N.</tp:taxon-name-part><tp:taxon-name-part taxon-name-part-type="species" reg="pallida">pallida</tp:taxon-name-part></tp:taxon-name></italic> Mauriès, 1988 <bold>22</bold><italic><tp:taxon-name><tp:taxon-name-part taxon-name-part-type="genus" reg="Nepalella">N.</tp:taxon-name-part><tp:taxon-name-part taxon-name-part-type="species" reg="birmanica">birmanica</tp:taxon-name-part></tp:taxon-name></italic> Mauriès, 1988 <bold>23</bold><italic><tp:taxon-name><tp:taxon-name-part taxon-name-part-type="genus" reg="Nepalella">N.</tp:taxon-name-part><tp:taxon-name-part taxon-name-part-type="species" reg="magna">magna</tp:taxon-name-part></tp:taxon-name></italic> Shear, 2002 <bold>24</bold><italic><tp:taxon-name><tp:taxon-name-part taxon-name-part-type="genus" reg="Nepalella">N.</tp:taxon-name-part><tp:taxon-name-part taxon-name-part-type="species" reg="griswoldi">griswoldi</tp:taxon-name-part></tp:taxon-name></italic> Shear, 2002 <bold>25</bold><italic><tp:taxon-name><tp:taxon-name-part taxon-name-part-type="genus" reg="Nepalella">N.</tp:taxon-name-part><tp:taxon-name-part taxon-name-part-type="species" reg="vietnamica">vietnamica</tp:taxon-name-part></tp:taxon-name></italic> Golovatch, 1983 <bold>26</bold><italic><tp:taxon-name><tp:taxon-name-part taxon-name-part-type="genus" reg="Nepalella">N.</tp:taxon-name-part><tp:taxon-name-part taxon-name-part-type="species" reg="taiensis">taiensis</tp:taxon-name-part></tp:taxon-name></italic> Mauriès, 1988 <bold>27</bold><italic><tp:taxon-name><tp:taxon-name-part taxon-name-part-type="genus" reg="Nepalella">N.</tp:taxon-name-part><tp:taxon-name-part taxon-name-part-type="species" reg="inthanonae">inthanonae</tp:taxon-name-part></tp:taxon-name></italic> Mauriès, 1988 <bold>28</bold><italic><tp:taxon-name><tp:taxon-name-part taxon-name-part-type="genus" reg="Nepalella">N.</tp:taxon-name-part><tp:taxon-name-part taxon-name-part-type="species" reg="siamensis">siamensis</tp:taxon-name-part></tp:taxon-name></italic> sp. nov.</p></caption><graphic xmlns:xlink="http://www.w3.org/1999/xlink" xlink:href="zookeys-1084-183-g001.jpg" position="float" orientation="portrait" xlink:type="simple" id="oo_640690.jpg"><uri content-type="original_file" xlink:type="simple">https://binary.pensoft.net/fig/640690</uri></graphic></fig></tp:treatment-sec><ref-list><ref id="B4"><mixed-citation xmlns:xlink="http://www.w3.org/1999/xlink" xlink:type="simple"><person-group><name name-style="western"><surname>Golovatch</surname><given-names>SI</given-names></name></person-group> (<year>1983</year>) <article-title>Contributions to the millipede fauna of Vietnam (<tp:taxon-name><tp:taxon-name-part taxon-name-part-type="class">Diplopoda</tp:taxon-name-part></tp:taxon-name>) I. <tp:taxon-name><tp:taxon-name-part taxon-name-part-type="order">Chordeumatida</tp:taxon-name-part></tp:taxon-name>.</article-title><source>Acta Zoologica Academiae Scientiarum Hungaricae</source><volume>29</volume>(<issue>1–3</issue>): <fpage>123</fpage>–<lpage>127</lpage>.</mixed-citation></ref><ref id="B21"><mixed-citation xmlns:xlink="http://www.w3.org/1999/xlink" xlink:type="simple"><person-group><name name-style="western"><surname>Shear</surname><given-names>WA</given-names></name></person-group> (<year>1987</year>) <article-title>Chordeumatid <tp:taxon-name><tp:taxon-name-part taxon-name-part-type="class">Diplopoda</tp:taxon-name-part></tp:taxon-name> from the Nepal Himalayas, II.</article-title><source>Courier Forschungsinstitut Senckenberg</source><volume>93</volume>: <fpage>229</fpage>–<lpage>240</lpage>.</mixed-citation></ref><ref id="B19"><mixed-citation xmlns:xlink="http://www.w3.org/1999/xlink" xlink:type="simple"><person-group><name name-style="western"><surname>Mauriès</surname><given-names>JP</given-names></name></person-group> (<year>1988</year>) <article-title>Myriapodes du Népal. II. Diplopodes craspédosomides nouveaux de l’Himalaya et de la région indo-malaise (<tp:taxon-name>Craspedosomidea</tp:taxon-name> et <tp:taxon-name>Chordeumidea</tp:taxon-name>).</article-title><source>Revue suisse de Zoologie</source><volume>96</volume>(<issue>1</issue>): <fpage>3</fpage>–<lpage>49</lpage>. <ext-link xlink:type="simple" ext-link-type="doi" xlink:href="10.5962/bhl.part.79638">https://doi.org/10.5962/bhl.part.79638</ext-link></mixed-citation></ref><ref id="B8"><mixed-citation xmlns:xlink="http://www.w3.org/1999/xlink" xlink:type="simple"><person-group><name name-style="western"><surname>Golovatch</surname><given-names>SI</given-names></name><name name-style="western"><surname>Geoffroy</surname><given-names>JJ</given-names></name><name name-style="western"><surname>Mauriès</surname><given-names>JP</given-names></name></person-group> (<year>2006a</year>) <article-title>Four new <tp:taxon-name><tp:taxon-name-part taxon-name-part-type="order">Chordeumatida</tp:taxon-name-part></tp:taxon-name> (<tp:taxon-name><tp:taxon-name-part taxon-name-part-type="class">Diplopoda</tp:taxon-name-part></tp:taxon-name>) from caves in China.</article-title><source>Zoosystema</source><volume>28</volume>(<issue>1</issue>): <fpage>75</fpage>–<lpage>92</lpage>.</mixed-citation></ref><ref id="B18"><mixed-citation xmlns:xlink="http://www.w3.org/1999/xlink" xlink:type="simple"><person-group><name name-style="western"><surname>Liu</surname><given-names>W</given-names></name><name name-style="western"><surname>Wesener</surname><given-names>T</given-names></name><name name-style="western"><surname>Golovatch</surname><given-names>SI</given-names></name><name name-style="western"><surname>Tian</surname><given-names>M</given-names></name></person-group> (<year>2017b</year>) <article-title>Contributions to the millipede genus <italic><tp:taxon-name><tp:taxon-name-part taxon-name-part-type="genus">Nepalella</tp:taxon-name-part></tp:taxon-name></italic> Shear, 1979 from China, with four new species and first results on phylogeny based on DNA-barcoding (<tp:taxon-name><tp:taxon-name-part taxon-name-part-type="class">Diplopoda</tp:taxon-name-part></tp:taxon-name>, <tp:taxon-name><tp:taxon-name-part taxon-name-part-type="order">Chordeumatida</tp:taxon-name-part></tp:taxon-name>, <tp:taxon-name><tp:taxon-name-part taxon-name-part-type="family">Megalotylidae</tp:taxon-name-part></tp:taxon-name>).</article-title><source>Zootaxa</source><volume>4243</volume>(<issue>3</issue>): <fpage>455</fpage>–<lpage>482</lpage>. <ext-link xlink:type="simple" ext-link-type="doi" xlink:href="10.11646/zootaxa.4243.3.3">https://doi.org/10.11646/zootaxa.4243.3.3</ext-link></mixed-citation></ref><ref id="B7"><mixed-citation xmlns:xlink="http://www.w3.org/1999/xlink" xlink:type="simple"><person-group><name name-style="western"><surname>Golovatch</surname><given-names>SI</given-names></name><name name-style="western"><surname>Liu</surname><given-names>W</given-names></name></person-group> (<year>2020</year>) <article-title>Diversity, distribution patterns, and fauno-genesis of the millipedes (<tp:taxon-name><tp:taxon-name-part taxon-name-part-type="class">Diplopoda</tp:taxon-name-part></tp:taxon-name>) of mainland China.</article-title><source>ZooKeys</source><volume>930</volume>: <fpage>153</fpage>–<lpage>198</lpage>. <ext-link xlink:type="simple" ext-link-type="doi" xlink:href="10.3897/zookeys.930.47513">https://doi.org/10.3897/zookeys.930.47513</ext-link></mixed-citation></ref><ref id="B3"><mixed-citation xmlns:xlink="http://www.w3.org/1999/xlink" xlink:type="simple"><person-group><name name-style="western"><surname>Enghoff</surname><given-names>H</given-names></name><name name-style="western"><surname>Golovatch</surname><given-names>SI</given-names></name><name name-style="western"><surname>Short</surname><given-names>M</given-names></name><name name-style="western"><surname>Stoev</surname><given-names>P</given-names></name><name name-style="western"><surname>Wesener</surname><given-names>T</given-names></name></person-group> (<year>2015</year>) <article-title><tp:taxon-name><tp:taxon-name-part taxon-name-part-type="class">Diplopoda</tp:taxon-name-part></tp:taxon-name>.</article-title> In: <person-group><name name-style="western"><surname>Minelli</surname><given-names>A</given-names></name></person-group> (<role>Ed.</role>) <issue-title>Treatise on Zoology—Anatomy, Taxonomy, Biology.</issue-title><source>The <tp:taxon-name><tp:taxon-name-part taxon-name-part-type="subphylum">Myriapoda</tp:taxon-name-part></tp:taxon-name> 2(16)</source>, <fpage>363</fpage>–<lpage>453</lpage>. <ext-link xlink:type="simple" ext-link-type="doi" xlink:href="10.1163/9789004188273_017">https://doi.org/10.1163/9789004188273_017</ext-link></mixed-citation></ref><ref id="B20"><mixed-citation xmlns:xlink="http://www.w3.org/1999/xlink" xlink:type="simple"><person-group><name name-style="western"><surname>Shear</surname><given-names>WA</given-names></name></person-group> (<year>1979</year>) <article-title><tp:taxon-name><tp:taxon-name-part taxon-name-part-type="class">Diplopoda</tp:taxon-name-part></tp:taxon-name> from the Nepal Himalayas. <tp:taxon-name>Chordeumida</tp:taxon-name> with comments on the Asian chordeumid fauna.</article-title><source>Senckenbergiana biologica</source><volume>60</volume>(<issue>1–2</issue>): <fpage>115</fpage>–<lpage>130</lpage>.</mixed-citation></ref><ref id="B22"><mixed-citation xmlns:xlink="http://www.w3.org/1999/xlink" xlink:type="simple"><person-group><name name-style="western"><surname>Shear</surname><given-names>WA</given-names></name></person-group> (<year>1999</year>) <article-title>A new troglobitic milliped of the genus <italic><tp:taxon-name><tp:taxon-name-part taxon-name-part-type="genus">Nepalella</tp:taxon-name-part></tp:taxon-name></italic> from China (<tp:taxon-name><tp:taxon-name-part taxon-name-part-type="class">Diplopoda</tp:taxon-name-part></tp:taxon-name>, <tp:taxon-name><tp:taxon-name-part taxon-name-part-type="order">Chordeumatida</tp:taxon-name-part></tp:taxon-name>, <tp:taxon-name><tp:taxon-name-part taxon-name-part-type="family">Megalotylidae</tp:taxon-name-part></tp:taxon-name>).</article-title><source>Myriapodologica</source><volume>6</volume>(<issue>1</issue>): <fpage>1</fpage>–<lpage>10</lpage>.</mixed-citation></ref><ref id="B23"><mixed-citation xmlns:xlink="http://www.w3.org/1999/xlink" xlink:type="simple"><person-group><name name-style="western"><surname>Shear</surname><given-names>WA</given-names></name></person-group> (<year>2002</year>) <article-title>Five new chordeumatidan millipeds from China: new species of <italic><tp:taxon-name><tp:taxon-name-part taxon-name-part-type="genus">Vieteuma</tp:taxon-name-part></tp:taxon-name></italic> (<tp:taxon-name><tp:taxon-name-part taxon-name-part-type="family">Kashmireumatidae</tp:taxon-name-part></tp:taxon-name>) and <italic><tp:taxon-name><tp:taxon-name-part taxon-name-part-type="genus">Nepalella</tp:taxon-name-part></tp:taxon-name></italic> (<tp:taxon-name><tp:taxon-name-part taxon-name-part-type="family">Megalotylidae</tp:taxon-name-part></tp:taxon-name>).</article-title><source>Proceedings of the California Academy of Sciences</source><volume>53</volume>(<issue>6</issue>): <fpage>63</fpage>–<lpage>72</lpage>.</mixed-citation></ref><ref id="B9"><mixed-citation xmlns:xlink="http://www.w3.org/1999/xlink" xlink:type="simple"><person-group><name name-style="western"><surname>Golovatch</surname><given-names>SI</given-names></name><name name-style="western"><surname>Geoffroy</surname><given-names>JJ</given-names></name><name name-style="western"><surname>Mauriès</surname><given-names>JP</given-names></name></person-group> (<year>2006b</year>) <article-title>Several new or poorly-known cavernicolous millipedes (<tp:taxon-name><tp:taxon-name-part taxon-name-part-type="class">Diplopoda</tp:taxon-name-part></tp:taxon-name>) from southern China.</article-title><source><tp:taxon-name><tp:taxon-name-part taxon-name-part-type="phylum">Arthropoda</tp:taxon-name-part></tp:taxon-name> Selecta</source><volume>15</volume>(<issue>2</issue>): <fpage>81</fpage>–<lpage>89</lpage>.</mixed-citation></ref></ref-list></tp:taxon-treatment>
