# Supplementary material for: ﻿The Oriental millipede genus Nepalella Shear, 1979, with the description of a new species from Thailand and an updated key (Diplopoda, Chordeumatida, Megalotylidae)
Source: Zookeys. 2022 Feb 1;1084:183–99. doi: 10.3897/zookeys.1084.78744 (PMC8825426; doi:10.3897/zookeys.1084.78744)
Supplement: XML Treatment for Nepalella siamensis [file zookeys.1084.78744-treatment2.xml]

<!DOCTYPE tp:taxon-treatment
  PUBLIC "-//TaxonX//DTD Taxonomic Treatment Publishing DTD v0 20100105//EN" "tax-treatment-NSO.dtd">
<tp:taxon-treatment xmlns:tp="http://www.plazi.org/taxpub"><tp:treatment-meta><kwd-group><label>Taxon classification</label><kwd>
                <named-content content-type="kingdom">Animalia</named-content>
              </kwd><kwd>
                <named-content content-type="order">Chordeumatida</named-content>
              </kwd><kwd>
                <named-content content-type="family">Megalotylidae</named-content>
              </kwd></kwd-group><mixed-citation publication-type="journal"><person-group><name><surname>Likhitrakarn</surname><given-names>Natdanai</given-names></name><name><surname>Golovatch</surname><given-names>Sergei I.</given-names></name><name><surname>Panha</surname><given-names>Somsak</given-names></name></person-group><article-title>﻿The Oriental millipede genus <italic><tp:taxon-name><tp:taxon-name-part taxon-name-part-type="genus" reg="Nepalella">Nepalella</tp:taxon-name-part></tp:taxon-name></italic> Shear, 1979, with the description of a new species from Thailand and an updated key (<tp:taxon-name><tp:taxon-name-part taxon-name-part-type="class">Diplopoda</tp:taxon-name-part></tp:taxon-name>, <tp:taxon-name><tp:taxon-name-part taxon-name-part-type="order">Chordeumatida</tp:taxon-name-part></tp:taxon-name>, <tp:taxon-name><tp:taxon-name-part taxon-name-part-type="family">Megalotylidae</tp:taxon-name-part></tp:taxon-name>)</article-title><source>Zookeys</source><day>01</day><month>02</month><year>2022</year><volume>1084</volume><fpage>183</fpage><lpage>199</lpage><pub-id pub-id-type="doi">10.3897/zookeys.1084.78744</pub-id></mixed-citation></tp:treatment-meta><tp:nomenclature><label>﻿</label><tp:taxon-name>
              <object-id xmlns:xlink="http://www.w3.org/1999/xlink" content-type="arpha" xlink:type="simple">D613257E-4D9C-5D2A-92E2-134C97B764E6</object-id>
              <tp:taxon-name-part taxon-name-part-type="genus" reg="Nepalella">Nepalella</tp:taxon-name-part>
              <tp:taxon-name-part taxon-name-part-type="species" reg="siamensis">siamensis</tp:taxon-name-part>
              <object-id xmlns:xlink="http://www.w3.org/1999/xlink" content-type="zoobank" xlink:type="simple">http://zoobank.org/3768467C-2FB4-4E2F-88A8-3977AE5ADDFF</object-id>
            </tp:taxon-name><tp:taxon-status xmlns:xlink="http://www.w3.org/1999/xlink" xlink:type="simple">sp. nov.</tp:taxon-status><xref ref-type="fig" rid="F2">Figs 2</xref><xref ref-type="fig" rid="F3">, 3</xref><xref ref-type="fig" rid="F4">, 4</xref><xref ref-type="fig" rid="F5">, 5</xref></tp:nomenclature><tp:treatment-sec sec-type="Holotype" id="SECID0EQQAG"><title>Holotype.</title><p>♂ (<named-content xmlns:xlink="http://www.w3.org/1999/xlink" content-type="dwc:institutional_code" xlink:type="simple">CUMZ</named-content>), Thailand, Sa Kaeo Province, Ta Phraya District, Ta Phraya National Park, 183 m a.s.l., <named-content xmlns:xlink="http://www.w3.org/1999/xlink" content-type="dwc:verbatimCoordinates" xlink:type="simple"><named-content content-type="geo-json" specific-use="{&#34;type&#34;:&#34;Point&#34;,&#34;coordinates&#34;:[102.669722,14.139444]}" id="NCID0E4QAG" xlink:type="simple">14°08'22"N, 102°40'11"E</named-content></named-content>, 27.10.2010, leg. N. Likhitrakarn and S.I. Golovatch. The holotype of <italic><tp:taxon-name><tp:taxon-name-part taxon-name-part-type="genus" reg="Nepalella">Nepalella</tp:taxon-name-part><tp:taxon-name-part taxon-name-part-type="species" reg="siamensis">siamensis</tp:taxon-name-part></tp:taxon-name></italic> sp. nov. is housed in the Museum of Zoology, Chulalongkorn University (<named-content xmlns:xlink="http://www.w3.org/1999/xlink" content-type="dwc:institutional_code" xlink:type="simple">CUMZ</named-content>), Bangkok, Thailand.</p></tp:treatment-sec><tp:treatment-sec sec-type="etymology" id="SECID0ERRAG"><title>Etymology.</title><p>To emphasize “Siam”, referring to the former name of Thailand as the <italic>terra typica</italic>; adjective.</p><fig id="F2" position="float" orientation="portrait"><object-id xmlns:xlink="http://www.w3.org/1999/xlink" content-type="doi" xlink:type="simple">10.3897/zookeys.1084.78744.figure2</object-id><object-id xmlns:xlink="http://www.w3.org/1999/xlink" content-type="arpha" xlink:type="simple">2E8D946B-0CE7-5351-BC16-DADDFA54A459</object-id><label>Figure 2.</label><caption><p><italic><tp:taxon-name><tp:taxon-name-part taxon-name-part-type="genus" reg="Nepalella">Nepalella</tp:taxon-name-part><tp:taxon-name-part taxon-name-part-type="species" reg="siamensis">siamensis</tp:taxon-name-part></tp:taxon-name></italic> sp. nov., ♂ holotype (<named-content xmlns:xlink="http://www.w3.org/1999/xlink" content-type="dwc:institutional_code" xlink:type="simple">CUMZ</named-content>) <bold>A–C</bold> anterior part of body, lateral, dorsal and ventral views, respectively <bold>D–F</bold> body segments 8–10, sublateral, dorsal and ventral views, respectively <bold>G–I</bold> posterior part of body, lateral, dorsal and ventral views, respectively.</p></caption><graphic xmlns:xlink="http://www.w3.org/1999/xlink" xlink:href="zookeys-1084-183-g002.jpg" position="float" orientation="portrait" xlink:type="simple" id="oo_640691.jpg"><uri content-type="original_file" xlink:type="simple">https://binary.pensoft.net/fig/640691</uri></graphic></fig></tp:treatment-sec><tp:treatment-sec sec-type="diagnosis" id="SECID0E2SAG"><title>Diagnosis.</title><p>Differs from the congeners by ♂ femora 3 and 4 each with a small mushroom-like protuberance (<bold><abbrev xmlns:xlink="http://www.w3.org/1999/xlink" xlink:title="mushroom-like protuberance" id="ABBRID0ECTAG" xlink:type="simple">mp</abbrev></bold>) ventrally (Fig. <xref ref-type="fig" rid="F3">3C</xref>); ♂ coxa 10 with a conspicuous horn-shaped process (<bold>h</bold>) dorsally (Fig. <xref ref-type="fig" rid="F3">3E, F</xref>); ♂ coxa 11 with a small, medial, digitiform process (<bold>m</bold>) and a high, basal, funnel-shaped process (<bold>b</bold>) (Fig. <xref ref-type="fig" rid="F3">3G, H</xref>); anterior gonopod sternum carrying a median lobe and two small lateral lobules (Figs <xref ref-type="fig" rid="F4">4A, B</xref>, <xref ref-type="fig" rid="F5">5A</xref>), coupled with posterior gonopod equipped with a foot-shaped colpocoxite (<bold>c</bold>) and a rounded bulge (<bold>r</bold>) at base in frontal view (Figs <xref ref-type="fig" rid="F4">4C, D</xref>, <xref ref-type="fig" rid="F5">5C, D</xref>).</p><fig id="F3" position="float" orientation="portrait"><object-id xmlns:xlink="http://www.w3.org/1999/xlink" content-type="doi" xlink:type="simple">10.3897/zookeys.1084.78744.figure3</object-id><object-id xmlns:xlink="http://www.w3.org/1999/xlink" content-type="arpha" xlink:type="simple">713382C1-17D0-538C-86BE-A61B6AD2213C</object-id><label>Figure 3.</label><caption><p><italic><tp:taxon-name><tp:taxon-name-part taxon-name-part-type="genus" reg="Nepalella">Nepalella</tp:taxon-name-part><tp:taxon-name-part taxon-name-part-type="species" reg="siamensis">siamensis</tp:taxon-name-part></tp:taxon-name></italic> sp. nov., ♂ holotype (<named-content xmlns:xlink="http://www.w3.org/1999/xlink" content-type="dwc:institutional_code" xlink:type="simple">CUMZ</named-content>) <bold>A</bold> gnathochilarium, ventral view <bold>B</bold> antenna <bold>C</bold> leg 4, caudal view <bold>D</bold> leg 7, caudal view <bold>E</bold> leg 10, front view <bold>F</bold> coxa 10, subcaudal view <bold>G</bold> leg 11, front view <bold>H</bold> coxa 11, caudal view <bold>I</bold> leg 12, caudal view. Abbreviations: <bold>b</bold> basal process, <bold><abbrev xmlns:xlink="http://www.w3.org/1999/xlink" xlink:title="coxal gland" id="ABBRID0EYVAG" xlink:type="simple">cg</abbrev></bold> coxal gland, <bold>m</bold> medial process, <bold><abbrev xmlns:xlink="http://www.w3.org/1999/xlink" xlink:title="mushroom-like protuberance" id="ABBRID0E6VAG" xlink:type="simple">mp</abbrev></bold> mushroom-shaped protuberance, <bold>p</bold> parabasal process, <bold>h</bold> horn-shaped process. Scale bars: 0.25 mm.</p></caption><graphic xmlns:xlink="http://www.w3.org/1999/xlink" xlink:href="zookeys-1084-183-g003.jpg" position="float" orientation="portrait" xlink:type="simple" id="oo_640692.jpg"><uri content-type="original_file" xlink:type="simple">https://binary.pensoft.net/fig/640692</uri></graphic></fig></tp:treatment-sec><tp:treatment-sec sec-type="description" id="SECID0EMWAG"><title>Description.</title><p>Length of holotype ca 33 mm, maximum width 3.2 mm. Coloration light brown (Fig. <xref ref-type="fig" rid="F2">2A, B, D, E, G, H</xref>); head light brown, venter and legs light yellowish to pallid (Fig. <xref ref-type="fig" rid="F2">2C, F, I</xref>). Eye patches and antennae brownish black (Fig. <xref ref-type="fig" rid="F2">2A, C</xref>).</p><fig id="F4" position="float" orientation="portrait"><object-id xmlns:xlink="http://www.w3.org/1999/xlink" content-type="doi" xlink:type="simple">10.3897/zookeys.1084.78744.figure4</object-id><object-id xmlns:xlink="http://www.w3.org/1999/xlink" content-type="arpha" xlink:type="simple">BC54D049-0DD6-5057-8BF5-D3F81495B616</object-id><label>Figure 4.</label><caption><p><italic><tp:taxon-name><tp:taxon-name-part taxon-name-part-type="genus" reg="Nepalella">Nepalella</tp:taxon-name-part><tp:taxon-name-part taxon-name-part-type="species" reg="siamensis">siamensis</tp:taxon-name-part></tp:taxon-name></italic> sp. nov., ♂ holotype (<named-content xmlns:xlink="http://www.w3.org/1999/xlink" content-type="dwc:institutional_code" xlink:type="simple">CUMZ</named-content>) <bold>A, B</bold> anterior gonopods, front and caudal views, respectively <bold>C, D</bold> posterior gonopods, caudal and front views, respectively. Abbreviations: <bold>c</bold> colpocoxite, <bold><abbrev xmlns:xlink="http://www.w3.org/1999/xlink" xlink:title="conspicuous lateral lobe" id="ABBRID0E3XAG" xlink:type="simple">cl</abbrev></bold> lateral lobe, <bold>cxi</bold> coxites, <bold>ll</bold> lateral lobules, <bold>ml</bold> median lobe, <bold>r</bold> rounded bulge, <bold><abbrev xmlns:xlink="http://www.w3.org/1999/xlink" xlink:title="telopoditomere 1" id="ABBRID0EJYAG" xlink:type="simple">t1</abbrev></bold> telopoditomere 1, <bold><abbrev xmlns:xlink="http://www.w3.org/1999/xlink" xlink:title="telopoditomere 2" id="ABBRID0EOYAG" xlink:type="simple">t2</abbrev></bold> telopoditomere 2. Scale bars: 0.2 mm.</p></caption><graphic xmlns:xlink="http://www.w3.org/1999/xlink" xlink:href="zookeys-1084-183-g004.jpg" position="float" orientation="portrait" xlink:type="simple" id="oo_640693.jpg"><uri content-type="original_file" xlink:type="simple">https://binary.pensoft.net/fig/640693</uri></graphic></fig><p>In width, collum &lt; segment 2 &lt; 3 &lt; head with genae = segment 4 &lt; 5 &lt; 6 &lt; 7 = 20; thereafter, body very gradually tapering towards telson.</p><p>Body with 30 segments (29 pleurotergites with free sternites, plus telson, or “rings”, in terms of <xref ref-type="bibr" rid="B2">Enghoff et al. (1993</xref>, <xref ref-type="bibr" rid="B3">2015</xref>)).</p><p>Head densely setose, clypeolabral region slightly convex. Eye patches triangular, each composed of 27 and 28 convex ommatidia (Fig. <xref ref-type="fig" rid="F2">2A, C</xref>).</p><p>Antennae very long and slender (Figs <xref ref-type="fig" rid="F2">2A</xref>, <xref ref-type="fig" rid="F3">3A</xref>), reaching past body segment 6 when stretched posteriorly; antennomere 7 with four apical cones.</p><p>Gnathochilarium without promentum (Fig. <xref ref-type="fig" rid="F3">3A</xref>).</p><p>Collum as usual (for heterochordeumatoideans), obcordate in shape, with rudimentary paraterga (Fig. <xref ref-type="fig" rid="F2">2A</xref>). Tegument smooth, shining, only prozonae distinctly and densely striolate transversely (Fig. <xref ref-type="fig" rid="F2">2D, E</xref>). Metatergal setation 3 + 3, typical of <tp:taxon-name><tp:taxon-name-part taxon-name-part-type="order">Chordeumatida</tp:taxon-name-part></tp:taxon-name>; macrochaetae long, rather thick, pointed, placed on clear knobs (Fig. <xref ref-type="fig" rid="F2">2A, B, D, E, G, H</xref>); stricture between pro- and metazona shallow, inconspicuous (Fig. <xref ref-type="fig" rid="F2">2A, D, E, G, H</xref>). Paraterga poorly developed, with small dorsolateral bulges in anterior part of body (Fig. <xref ref-type="fig" rid="F2">2B</xref>), following segments rather regularly rounded in dorsal view (Fig. <xref ref-type="fig" rid="F2">2D, E, H</xref>).</p><p><abbrev xmlns:xlink="http://www.w3.org/1999/xlink" xlink:title="macrochaetal index" id="ABBRID0EZ1AG" xlink:type="simple">CIX</abbrev> (ring 15) = 0.62; <abbrev xmlns:xlink="http://www.w3.org/1999/xlink" xlink:title="median index" id="ABBRID0E41AG" xlink:type="simple">MIX</abbrev> (ring 15) = 0.87; <abbrev xmlns:xlink="http://www.w3.org/1999/xlink" xlink:title="macrochaetal angle" id="ABBRID0EB2AG" xlink:type="simple">MA</abbrev> (ring 15) ≈ 145°; <abbrev xmlns:xlink="http://www.w3.org/1999/xlink" xlink:title="paraterga index" id="ABBRID0EF2AG" xlink:type="simple">PIX</abbrev> impossible to evaluate due to insufficiently developed paraterga. Axial suture distinct, pallid, as usual (Fig. <xref ref-type="fig" rid="F2">2B, D, E, H</xref>).</p><p>♂ legs long and slender, ca 1.5 times as long as midbody height. Legs 1 and 2 slightly reduced, tarsi with usual ventral brushes, but without papillae; ♂ coxa 2 with a distal mediocaudal cone perforated by gonopore orifice. All following legs conspicuously papillate on ventral face of tarsi (Fig. <xref ref-type="fig" rid="F3">3C, D, E, G, I</xref>). ♂ legs 3–7 distinctly and increasingly crassate, pairs 3 and 4 particularly so. Femora 3 and 4 each with a small, but evident mushroom-shaped protuberance (<bold><abbrev xmlns:xlink="http://www.w3.org/1999/xlink" xlink:title="mushroom-like protuberance" id="ABBRID0EU2AG" xlink:type="simple">mp</abbrev></bold>) at midway ventrally (Fig. <xref ref-type="fig" rid="F3">3C</xref>). Coxa 7 with a small, but evident distoventral digitiform outgrowth (Fig. <xref ref-type="fig" rid="F3">3D</xref>).</p><p>♂ legs 10 and 11 each with a small coxal gland (<bold><abbrev xmlns:xlink="http://www.w3.org/1999/xlink" xlink:title="coxal gland" id="ABBRID0ED3AG" xlink:type="simple">cg</abbrev></bold>) (Fig. <xref ref-type="fig" rid="F3">3E–H</xref>); each coxa 10 dorsally with a large horn-shaped process (<bold>h</bold>) conspicuously enlarged at base (Fig. <xref ref-type="fig" rid="F3">3E, F</xref>); each coxa 11 with a small, medial, digitiform process (<bold>m</bold>) and a high, basal, funnel-shaped process (<bold>b</bold>) (Fig. <xref ref-type="fig" rid="F3">3G, H</xref>); prefemur 11 with a small parabasal process (<bold>p</bold>) ventrally (Fig. <xref ref-type="fig" rid="F3">3G, H</xref>). Claws simple, rather long.</p><p>Anterior gonopods (♂ leg-pair 8) very strongly reduced, sternum with a median lobe (<bold>ml</bold>) distally in oral view and with two small lateral lobules (<bold>ll</bold>); coxites (<bold>cxi</bold>) long, slender and horn-shaped (Figs <xref ref-type="fig" rid="F4">4A, B</xref>, <xref ref-type="fig" rid="F5">5A, B</xref>).</p><p>Posterior gonopods (♂ leg-pair 9) (Figs <xref ref-type="fig" rid="F4">4C, D</xref>, <xref ref-type="fig" rid="F5">5C, D, E, F</xref>) hypertrophied, each with a prominent, foot-shaped colpocoxite (<bold>c</bold>), this being higher than telopodite, and with three evident longitudinal lamellae in caudal view; a rather conspicuous lateral lobe (<bold><abbrev xmlns:xlink="http://www.w3.org/1999/xlink" xlink:title="conspicuous lateral lobe" id="ABBRID0E34AG" xlink:type="simple">cl</abbrev></bold>) at midway in caudal view; with a rounded bulge (<bold>r</bold>) at base in frontal view; telopoditomere 1 (<bold><abbrev xmlns:xlink="http://www.w3.org/1999/xlink" xlink:title="telopoditomere 1" id="ABBRID0ED5AG" xlink:type="simple">t1</abbrev></bold>) particularly strongly setose on posterior face, expanded apically, telopoditomere 2 (<bold><abbrev xmlns:xlink="http://www.w3.org/1999/xlink" xlink:title="telopoditomere 2" id="ABBRID0EI5AG" xlink:type="simple">t2</abbrev></bold>) subpyriform, likewise voluminous, only slightly setose laterally in basal half.</p><fig id="F5" position="float" orientation="portrait"><object-id xmlns:xlink="http://www.w3.org/1999/xlink" content-type="doi" xlink:type="simple">10.3897/zookeys.1084.78744.figure5</object-id><object-id xmlns:xlink="http://www.w3.org/1999/xlink" content-type="arpha" xlink:type="simple">E033A73F-A81C-5E68-946E-C1ACE6054200</object-id><label>Figure 5.</label><caption><p><italic><tp:taxon-name><tp:taxon-name-part taxon-name-part-type="genus" reg="Nepalella">Nepalella</tp:taxon-name-part><tp:taxon-name-part taxon-name-part-type="species" reg="siamensis">siamensis</tp:taxon-name-part></tp:taxon-name></italic> sp. nov., <abbrev xmlns:xlink="http://www.w3.org/1999/xlink" xlink:title="Scanning electron micrographs" id="ABBRID0E65AG" xlink:type="simple">SEM</abbrev> ♂ holotype (<named-content xmlns:xlink="http://www.w3.org/1999/xlink" content-type="dwc:institutional_code" xlink:type="simple">CUMZ</named-content>) <bold>A, B</bold> anterior gonopods, caudal and superior views, respectively <bold>C, E</bold> posterior gonopods, front and caudal views, respectively <bold>D, F</bold> left gonopod, front and caudal views, respectively. Abbreviations: <bold>c</bold> colpocoxite, <bold><abbrev xmlns:xlink="http://www.w3.org/1999/xlink" xlink:title="conspicuous lateral lobe" id="ABBRID0EQ6AG" xlink:type="simple">cl</abbrev></bold> lateral lobe, <bold>cxi</bold> coxites, <bold>ll</bold> lateral lobules, <bold>ml</bold> median lobe, <bold>r</bold> rounded bulge, <bold><abbrev xmlns:xlink="http://www.w3.org/1999/xlink" xlink:title="telopoditomere 1" id="ABBRID0E46AG" xlink:type="simple">t1</abbrev></bold> telopoditomere 1, <bold><abbrev xmlns:xlink="http://www.w3.org/1999/xlink" xlink:title="telopoditomere 2" id="ABBRID0ECABG" xlink:type="simple">t2</abbrev></bold> telopoditomere 2. Scale bars: 0.2 mm.</p></caption><graphic xmlns:xlink="http://www.w3.org/1999/xlink" xlink:href="zookeys-1084-183-g005.jpg" position="float" orientation="portrait" xlink:type="simple" id="oo_640694.jpg"><uri content-type="original_file" xlink:type="simple">https://binary.pensoft.net/fig/640694</uri></graphic></fig></tp:treatment-sec><tp:treatment-sec sec-type="remarks" id="SECID0ELABG"><title>Remark.</title><p>The specimen was collected by hand while it was moving very fast on the leaf litter surface. The type locality is situated in a dipterocarp forest on the side of a road near the Ta Phraya Waterfall. The species was found syntopically together with <italic><tp:taxon-name><tp:taxon-name-part taxon-name-part-type="genus" reg="Antheromorpha">Antheromorpha</tp:taxon-name-part><tp:taxon-name-part taxon-name-part-type="species" reg="uncinata">uncinata</tp:taxon-name-part></tp:taxon-name></italic> (Attems, 1931) (<tp:taxon-name><tp:taxon-name-part taxon-name-part-type="family">Paradoxosomatidae</tp:taxon-name-part></tp:taxon-name>, <tp:taxon-name><tp:taxon-name-part taxon-name-part-type="order">Polydesmida</tp:taxon-name-part></tp:taxon-name>) (<xref ref-type="bibr" rid="B11">Likhitrakarn et al. 2016</xref>).</p></tp:treatment-sec><ref-list><ref id="B2"><mixed-citation xmlns:xlink="http://www.w3.org/1999/xlink" xlink:type="simple"><person-group><name name-style="western"><surname>Enghoff</surname><given-names>H</given-names></name><name name-style="western"><surname>Dohle</surname><given-names>W</given-names></name><name name-style="western"><surname>Blower</surname><given-names>JG</given-names></name></person-group> (<year>1993</year>) <article-title>Anamorphosis in millipedes (<tp:taxon-name><tp:taxon-name-part taxon-name-part-type="class">Diplopoda</tp:taxon-name-part></tp:taxon-name>) – the present state of knowledge with some developmental and phylogenetic considerations.</article-title><source>Zoological Journal of the Linnean Society</source><volume>109</volume>: <fpage>103</fpage>–<lpage>234</lpage>. <ext-link xlink:type="simple" ext-link-type="doi" xlink:href="10.1111/j.1096-3642.1993.tb00305.x">https://doi.org/10.1111/j.1096-3642.1993.tb00305.x</ext-link></mixed-citation></ref><ref id="B3"><mixed-citation xmlns:xlink="http://www.w3.org/1999/xlink" xlink:type="simple"><person-group><name name-style="western"><surname>Enghoff</surname><given-names>H</given-names></name><name name-style="western"><surname>Golovatch</surname><given-names>SI</given-names></name><name name-style="western"><surname>Short</surname><given-names>M</given-names></name><name name-style="western"><surname>Stoev</surname><given-names>P</given-names></name><name name-style="western"><surname>Wesener</surname><given-names>T</given-names></name></person-group> (<year>2015</year>) <article-title><tp:taxon-name><tp:taxon-name-part taxon-name-part-type="class">Diplopoda</tp:taxon-name-part></tp:taxon-name>.</article-title> In: <person-group><name name-style="western"><surname>Minelli</surname><given-names>A</given-names></name></person-group> (<role>Ed.</role>) <issue-title>Treatise on Zoology—Anatomy, Taxonomy, Biology.</issue-title><source>The <tp:taxon-name><tp:taxon-name-part taxon-name-part-type="subphylum">Myriapoda</tp:taxon-name-part></tp:taxon-name> 2(16)</source>, <fpage>363</fpage>–<lpage>453</lpage>. <ext-link xlink:type="simple" ext-link-type="doi" xlink:href="10.1163/9789004188273_017">https://doi.org/10.1163/9789004188273_017</ext-link></mixed-citation></ref><ref id="B11"><mixed-citation xmlns:xlink="http://www.w3.org/1999/xlink" xlink:type="simple"><person-group><name name-style="western"><surname>Likhitrakarn</surname><given-names>N</given-names></name><name name-style="western"><surname>Golovatch</surname><given-names>SI</given-names></name><name name-style="western"><surname>Panha</surname><given-names>S</given-names></name></person-group> (<year>2016</year>) <article-title>Review of the Southeast Asian millipede genus <italic><tp:taxon-name><tp:taxon-name-part taxon-name-part-type="genus">Antheromorpha</tp:taxon-name-part></tp:taxon-name></italic> Jeekel, 1968 (<tp:taxon-name><tp:taxon-name-part taxon-name-part-type="class">Diplopoda</tp:taxon-name-part></tp:taxon-name>, <tp:taxon-name><tp:taxon-name-part taxon-name-part-type="order">Polydesmida</tp:taxon-name-part></tp:taxon-name>, <tp:taxon-name><tp:taxon-name-part taxon-name-part-type="family">Paradoxosomatidae</tp:taxon-name-part></tp:taxon-name>).</article-title><source>ZooKeys</source><volume>571</volume>: <fpage>21</fpage>–<lpage>57</lpage>. <ext-link xlink:type="simple" ext-link-type="doi" xlink:href="10.3897/zookeys.571.7566">https://doi.org/10.3897/zookeys.571.7566</ext-link></mixed-citation></ref></ref-list></tp:taxon-treatment>
